# Supplementary material for: In Situ Direct Monitoring of the Morphological Transformation of Single Au Nanostars Induced by Iodide through Dual-Laser Dark-Field Microscopy: Unexpected Mechanism and Sensing Applications
Source: Nanomaterials (Basel). 2022 Jul 25;12(15):2555. doi: 10.3390/nano12152555 (PMC9330405; doi:10.3390/nano12152555)
Supplement: Supplementary file 1 [file nanomaterials-12-02555-s001.zip]

Archive with 1 entries (1 files):
- nanomaterials-1812606-supplementary.pdf
